# Supplementary material for: Comparative Effects of BCI-Based Attention Training, Methylphenidate, and Citicoline on Attention and Executive Function in School-Age Children: A Quasi-Experimental Study
Source: Medicina (Kaunas). 2026 Feb 27;62(3):448. doi: 10.3390/medicina62030448 (PMC13027574; doi:10.3390/medicina62030448)
Supplement: Supplementary file 1 [file medicina-62-00448-s001.zip]

Archive with 1 entries (1 files):
- medicina-4045892-supplementary.pdf
